# Supplementary material for: Molecular epidemiology of cattle tuberculosis in Mexico through whole-genome sequencing and spoligotyping
Source: PLoS One. 2018 Aug 23;13(8):e0201981. doi: 10.1371/journal.pone.0201981 (PMC6107157; doi:10.1371/journal.pone.0201981)
Supplement: S1 Table — Metrics and metadata for the 322 M. bovis whole genome sequences used in this study. (XLS) [file pone.0201981.s002.xls]

## Sheet: Sheet1
METADA AND QUALITY METRICS FOR 321 MBOVIS WHOLE GENOME SEQUENCES
sample_name	sample_title	organism	geo_loc_name	host	host_disease	genotype	host_description	total_reads	avg_coverage	reference_with_coverage	snp_ac2_qual150+
09-0069FM	09-0069FM_MEX_AGS_Cattle	Mycobacterium bovis	Mexico: Aguascalientes	bos taurus	bovine tuberculosis	SB0673	CATTLE	3555918	185.964X	0.997957	362
09-0070FM	09-0070FM_MEX_QRO_Dairy	Mycobacterium bovis	Mexico: Queretaro	bos taurus	bovine tuberculosis	SB0140	DAIRY	798231	80.0311X	0.995207	340
09-0080FM	09-0080FM_MEX_COA_Cattle	Mycobacterium bovis	Mexico: Coahuila	bos taurus	bovine tuberculosis	SB1213	CATTLE	3473101	180.834X	0.998997	523
09-0082FM	09-0082FM_MEX_COA_Dairy	Mycobacterium bovis	Mexico: Coahuila	bos taurus	bovine tuberculosis	UNK1	DAIRY	1285849	66.7115X	0.99642	532
09-0087FM	09-0087FM_MEX_COA_Cattle	Mycobacterium bovis	Mexico: Coahuila	bos taurus	bovine tuberculosis	SB1040	CATTLE	1436808	73.9127X	0.991869	537
09-0091FM	09-0091FM_MEX_COA_Dairy	Mycobacterium bovis	Mexico: Coahuila	bos taurus	bovine tuberculosis	SB0121	DAIRY	2283920	120.358X	0.99709	694
09-0110FM	09-0110FM_MEX_BCA_Cattle	Mycobacterium bovis	Mexico: Baja California	bos taurus	bovine tuberculosis	SB0145	CATTLE	3426211	176.273X	0.996051	571
09-0115FM	09-0115FM_MEX_BCA_Dairy	Mycobacterium bovis	Mexico: Baja California	bos taurus	bovine tuberculosis	SB1040	DAIRY	776108	81.564X	0.994558	537
09-0116FM	09-0116FM_MEX_BCA_Dairy	Mycobacterium bovis	Mexico: Baja California	bos taurus	bovine tuberculosis	SB0145	DAIRY	679014	72.3588X	0.994321	528
09-0118FM	09-0118FM_MEX_BCA_Dairy	Mycobacterium bovis	Mexico: Baja California	bos taurus	bovine tuberculosis	SB1058	DAIRY	2126667	111.327X	0.995256	567
09-0119FM	09-0119FM_MEX_BCA_Dairy	Mycobacterium bovis	Mexico: Baja California	bos taurus	bovine tuberculosis	SB1040	DAIRY	1878537	99.8912X	0.997743	543
09-0120FM	09-0120FM_MEX_BCA_Dairy	Mycobacterium bovis	Mexico: Baja California	bos taurus	bovine tuberculosis	SB0145	DAIRY	1989519	103.734X	0.994805	563
09-0128FM	09-0128FM_MEX_BCA_Dairy	Mycobacterium bovis	Mexico: Baja California	bos taurus	bovine tuberculosis	SB1531	DAIRY	1661017	86.9225X	0.997929	429
09-0135FM	09-0135FM_MEX_BCA_Dairy	Mycobacterium bovis	Mexico: Baja California	bos taurus	bovine tuberculosis	SB0145	DAIRY	2122652	111.816X	0.995389	566
09-0145FM	09-0145FM_MEX_BCA_Dairy	Mycobacterium bovis	Mexico: Baja California	bos taurus	bovine tuberculosis	SB0145	DAIRY	2417174	123.923X	0.995204	564
09-0149FM	09-0149FM_MEX_BCA_Dairy	Mycobacterium bovis	Mexico: Baja California	bos taurus	bovine tuberculosis	SB0145	DAIRY	915103	97.974X	0.994672	529
09-0151FM	09-0151FM_MEX_BCA_Cattle	Mycobacterium bovis	Mexico: Baja California	bos taurus	bovine tuberculosis	SB1040	CATTLE	1327172	68.2799X	0.994934	526
09-0152FM	09-0152FM_MEX_BCA_Cattle	Mycobacterium bovis	Mexico: Baja California	bos taurus	bovine tuberculosis	SB1040	CATTLE	1244041	64.5117X	0.994459	611
09-0169FM	09-0169FM_MEX_BCA_Cattle	Mycobacterium bovis	Mexico: Baja California	bos taurus	bovine tuberculosis	SB0145	CATTLE	1709190	87.8863X	0.995907	545
09-0175FM	09-0175FM_MEX_JAL_Dairy	Mycobacterium bovis	Mexico: Jalisco	bos taurus	bovine tuberculosis	SB0145	DAIRY	907527	96.6542X	0.995049	551
09-0181FM	09-0181FM_MEX_JAL_Dairy	Mycobacterium bovis	Mexico: Jalisco	bos taurus	bovine tuberculosis	SB0145	DAIRY	736708	78.1296X	0.994501	547
09-0186FM	09-0186FM_MEX_JAL_Cattle	Mycobacterium bovis	Mexico: Jalisco	bos taurus	bovine tuberculosis	SB0145	CATTLE	3284129	172.936X	0.996013	566
09-0200FM	09-0200FM_MEX_JAL_Cattle	Mycobacterium bovis	Mexico: Jalisco	bos taurus	bovine tuberculosis	SB0673	CATTLE	3908734	203.511X	0.998543	356
09-0213FM	09-0213FM_MEX_JAL_Dairy	Mycobacterium bovis	Mexico: Jalisco	bos taurus	bovine tuberculosis	SB1216	DAIRY	1921922	102.443X	0.994621	548
09-0215FM	09-0215FM_MEX_JAL_Cattle-Val	Mycobacterium bovis	Mexico: Jalisco	bos taurus	bovine tuberculosis	SB0121	CATTLE	3433173	179.174X	0.997799	744
09-0219FM	09-0219FM_MEX_JAL_Dairy	Mycobacterium bovis	Mexico: Jalisco	bos taurus	bovine tuberculosis	SB0673	DAIRY	1866204	99.896X	0.996287	357
09-0221FM	09-0221FM_MEX_JAL_Dairy	Mycobacterium bovis	Mexico: Jalisco	bos taurus	bovine tuberculosis	SB0971	DAIRY	2052124	106.062X	0.998102	347
09-0229FM	09-0229FM_MEX_JAL_Dairy	Mycobacterium bovis	Mexico: Jalisco	bos taurus	bovine tuberculosis	SB0121	DAIRY	2059890	106.339X	0.990245	658
09-0231FM	09-0231FM_MEX_GUA_Dairy	Mycobacterium bovis	Mexico: Guanajuato	bos taurus	bovine tuberculosis	SB0145	DAIRY	2749538	138.616X	0.995817	568
09-0234FM	09-0234FM_MEX_JAL_Cattle	Mycobacterium bovis	Mexico: Jalisco	bos taurus	bovine tuberculosis	SB0140	CATTLE	2610876	134.837X	0.998962	93
09-0236FM	09-0236FM_MEX_JAL_Cattle	Mycobacterium bovis	Mexico: Jalisco	bos taurus	bovine tuberculosis	SB0971	CATTLE	1780583	93.9488X	0.997202	348
09-0238FM	09-0238FM_MEX_JAL_Cattle	Mycobacterium bovis	Mexico: Jalisco	bos taurus	bovine tuberculosis	SB0673	CATTLE	3565489	187.841X	0.997632	354
09-0240FM	09-0240FM_MEX_JAL_Dairy-Val	Mycobacterium bovis	Mexico: Jalisco	bos taurus	bovine tuberculosis	SB0145	DAIRY	918879	97.9618X	0.996811	712
09-0254FM	09-0254FM_MEX_JAL_Cattle	Mycobacterium bovis	Mexico: Jalisco	bos taurus	bovine tuberculosis	SB0121	CATTLE	2936065	154.594X	0.997875	752
09-0257FM	09-0257FM_MEX_JAL_Cattle	Mycobacterium bovis	Mexico: Jalisco	bos taurus	bovine tuberculosis	SB0673	CATTLE	2782207	143.182X	0.997625	354
09-0267FM	09-0267FM_MEX_JAL_Cattle	Mycobacterium bovis	Mexico: Jalisco	bos taurus	bovine tuberculosis	SB0121	CATTLE	2804623	146.521X	0.991676	663
09-0275FM	09-0275FM_MEX_JAL_Cattle	Mycobacterium bovis	Mexico: Jalisco	bos taurus	bovine tuberculosis	SB0971	CATTLE	1839729	96.7687X	0.998615	342
09-0278FM	09-0278FM_MEX_JAL_Cattle	Mycobacterium bovis	Mexico: Jalisco	bos taurus	bovine tuberculosis	SB1216	CATTLE	2292626	117.948X	0.995804	540
09-0282FM	09-0282FM_MEX_JAL_Cattle	Mycobacterium bovis	Mexico: Jalisco	bos taurus	bovine tuberculosis	SB0673	CATTLE	2939241	149.852X	0.998029	346
09-0285FM	09-0285FM_MEX_JAL_Cattle	Mycobacterium bovis	Mexico: Jalisco	bos taurus	bovine tuberculosis	SB1937	CATTLE	1981339	102.444X	0.995789	372
09-0286FM	09-0286FM_MEX_JAL_Cattle	Mycobacterium bovis	Mexico: Jalisco	bos taurus	bovine tuberculosis	SB0673	CATTLE	3126956	163.061X	0.99818	368
09-0288FM	09-0288FM_MEX_JAL_Cattle-Val	Mycobacterium bovis	Mexico: Jalisco	bos taurus	bovine tuberculosis	SB0295	CATTLE	2940636	152.191X	0.998027	745
09-0292FM	09-0292FM_MEX_VER_Dairy	Mycobacterium bovis	Mexico: Veracruz	bos taurus	bovine tuberculosis	SB0145	DAIRY	1032666	109.597X	0.995321	540
09-0300FM	09-0300FM_MEX_QUE_Cattle	Mycobacterium bovis	Mexico: Queretaro	bos taurus	bovine tuberculosis	SB0971	CATTLE	3846873	197.286X	0.998915	356
09-0301FM	09-0301FM_MEX_Edo	Mycobacterium bovis	Mexico: Estado de Mexico	bos taurus	bovine tuberculosis	SB0145	CATTLE	2986300	155.6X	0.997644	551
09-0304FM	09-0304FM_MEX_Edo_Mex_Cattle	Mycobacterium bovis	Mexico: Estado de Mexico	bos taurus	bovine tuberculosis	SB0145	CATTLE	2832608	145.903X	0.996408	584
09-0305FM	09-0305FM_MEX_Edo_Mex_Cattle	Mycobacterium bovis	Mexico: Estado de Mexico	bos taurus	bovine tuberculosis	SB1216	CATTLE	3705349	190.898X	0.996701	549
09-0307FM	09-0307FM_MEX_Edo_Mex_Cattle	Mycobacterium bovis	Mexico: Estado de Mexico	bos taurus	bovine tuberculosis	SB0327	CATTLE	2436683	121.732X	0.995768	539
09-0313FM	09-0313FM_MEX_Edo_Mex_Cattle	Mycobacterium bovis	Mexico: Estado de Mexico	bos taurus	bovine tuberculosis	SB0145	CATTLE	546785	28.3607X	0.99267	521
09-0314FM	09-0314FM_MEX_Edo_Mex_Cattle	Mycobacterium bovis	Mexico: Estado de Mexico	bos taurus	bovine tuberculosis	SB0145	CATTLE	3231616	168.076X	0.996553	556
09-0317FM	09-0317FM_MEX_GUA_Dairy	Mycobacterium bovis	Mexico: Guanajuato	bos taurus	bovine tuberculosis	SB2110	DAIRY	2133349	112.35X	0.997978	349
09-0318FM	09-0318FM_MEX_Edo_Mex_Dairy	Mycobacterium bovis	Mexico: Estado de Mexico	bos taurus	bovine tuberculosis	SB0140	DAIRY	1982751	102.498X	0.998268	341
09-0326FM	09-0326FM_MEX_QUE_Dairy-Val	Mycobacterium bovis	Mexico: Queretaro	bos taurus	bovine tuberculosis	SB0121	CATTLE	2274448	118.184X	0.997444	752
09-0328FM	09-0328FM_MEX_Edo_Mex_Cattle	Mycobacterium bovis	Mexico: Estado de Mexico	bos taurus	bovine tuberculosis	SB0986	DAIRY	3358919	173.325X	0.998257	350
09-0335FM	09-0335FM_MEX_QUE_Dairy	Mycobacterium bovis	Mexico: Queretaro	bos taurus	bovine tuberculosis	SB0145	DAIRY	1745419	91.347X	0.995423	555
09-0338FM	09-0338FM_MEX_JAL_Dairy	Mycobacterium bovis	Mexico: Jalisco	bos taurus	bovine tuberculosis	SB0145	DAIRY	798600	84.6286X	0.994738	558
09-0413FM	09-0413FM_MEX_EdoMex_Dairy	Mycobacterium bovis	Mexico: Estado de Mexico	bos taurus	bovine tuberculosis	UNK2	DAIRY	325874	28.8675X	0.996395	316
09-0418FM	09-0418FM_MEX_EdoMex_Dairy	Mycobacterium bovis	Mexico: Estado de Mexico	bos taurus	bovine tuberculosis	SB0327	DAIRY	1218779	121.074X	0.995904	522
09-0419FM	09-0419FM_MEX_EdoMex_Dairy	Mycobacterium bovis	Mexico: Estado de Mexico	bos taurus	bovine tuberculosis	SB0145	DAIRY	586329	59.0563X	0.994425	541
09-0456FM	09-0456FM_MEX_QRO_Dairy	Mycobacterium bovis	Mexico: Queretaro	bos taurus	bovine tuberculosis	SB0673	DAIRY	544257	58.7072X	0.995913	333
09-0461FM	09-0461FM_MEX_JAL_Dairy	Mycobacterium bovis	Mexico: Jalisco	bos taurus	bovine tuberculosis	SB0673	DAIRY	627303	67.2458X	0.996492	366
09-0464FM	09-0464FM_MEX_HGO_Dairy	Mycobacterium bovis	Mexico: Hidalgo	bos taurus	bovine tuberculosis	SB0140	DAIRY	746805	79.7645X	0.995989	337
09-0468FM	09-0468FM_MEX_HGO_Dairy	Mycobacterium bovis	Mexico: Hidalgo	bos taurus	bovine tuberculosis	SB0673	DAIRY	805730	84.7439X	0.996749	358
09-0477FM	09-0477FM_MEX_GUA_Dairy	Mycobacterium bovis	Mexico: Guanajuato	bos taurus	bovine tuberculosis	SB0140	DAIRY	2107286	111.923X	0.998146	322
09-0480FM	09-0480FM_MEX_COA_Dairy	Mycobacterium bovis	Mexico: Coahuila	bos taurus	bovine tuberculosis	UNK3	DAIRY	566771	60.9302X	0.99683	527
09-0487FM	09-0487FM_MEX_COA_Dairy	Mycobacterium bovis	Mexico: Coahuila	bos taurus	bovine tuberculosis	SB0673	DAIRY	492427	53.0802X	0.996074	364
09-0491FM	09-0491FM_MEX_COA_Dairy	Mycobacterium bovis	Mexico: Coahuila	bos taurus	bovine tuberculosis	SB0145	DAIRY	624599	66.2961X	0.994651	525
09-0497FM	09-0497FM_MEX_COA_Dairy	Mycobacterium bovis	Mexico: Coahuila	bos taurus	bovine tuberculosis	SB0673	DAIRY	602477	64.7003X	0.996954	339
09-0531FM	09-0531FM_MEX_EDO	Mycobacterium bovis	Mexico: Estado de Mexico	bos taurus	bovine tuberculosis	SB0971	CATTLE	680557	72.9633X	0.997255	319
09-0540FM	09-0540FM_MEX_EDO	Mycobacterium bovis	Mexico: Estado de Mexico	bos taurus	bovine tuberculosis	SB0140	CATTLE	542409	57.5438X	0.996116	171
09-0552FM	09-0552FM_MEX_HGO_Dairy	Mycobacterium bovis	Mexico: Hidalgo	bos taurus	bovine tuberculosis	SB2120	DAIRY	296194	30.9354X	0.993121	487
09-0562FM	09-0562FM_MEX_HGO_Dairy	Mycobacterium bovis	Mexico: Hidalgo	bos taurus	bovine tuberculosis	SB0145	DAIRY	581558	61.9431X	0.994947	539
09-0575FM	09-0575FM_MEX_HGO_Dairy-Val	Mycobacterium bovis	Mexico: Hidalgo	bos taurus	bovine tuberculosis	SB0121	DAIRY	435414	46.7232X	0.9953	682
09-0576FM	09-0576FM_MEX_HGO_Dairy-Val	Mycobacterium bovis	Mexico: Hidalgo	bos taurus	bovine tuberculosis	SB0121	DAIRY	472938	50.4178X	0.995826	707
09-0593FM	09-0593FM_MEX_AGU_Dairy	Mycobacterium bovis	Mexico: Aguascalientes	bos taurus	bovine tuberculosis	SB0673	DAIRY	1283520	65.6858X	0.996912	351
09-0602FM	09-0602FM_MEX_JAL_Dairy	Mycobacterium bovis	Mexico: Jalisco	bos taurus	bovine tuberculosis	SB0673	DAIRY	416530	44.4771X	0.995092	331
09-0604FM	09-0604FM_MEX_JAL_Dairy	Mycobacterium bovis	Mexico: Jalisco	bos taurus	bovine tuberculosis	SB0145	DAIRY	523491	56.3072X	0.994348	540
09-0605FM	09-0605FM_MEX_JAL_Dairy	Mycobacterium bovis	Mexico: Jalisco	bos taurus	bovine tuberculosis	SB0145	DAIRY	539742	58.3175X	0.993883	534
09-0610FM	09-0610FM_MEX_JAL_Dairy	Mycobacterium bovis	Mexico: Jalisco	bos taurus	bovine tuberculosis	SB0130	DAIRY	414945	44.3664X	0.993708	483
09-0625FM	09-0625FM_MEX_JAL_Dairy	Mycobacterium bovis	Mexico: Jalisco	bos taurus	bovine tuberculosis	SB0673	DAIRY	1476149	75.136X	0.997794	372
09-0642FM	09-0642FM_MEX_JAL_Dairy	Mycobacterium bovis	Mexico: Jalisco	bos taurus	bovine tuberculosis	SB0121	DAIRY	515980	55.3498X	0.995836	351
09-0643FM	09-0643FM_MEX_JAL_Dairy	Mycobacterium bovis	Mexico: Jalisco	bos taurus	bovine tuberculosis	SB0673	DAIRY	529980	56.4631X	0.996265	344
10-0103FM	10-0103FM_MEX_COA_Dairy	Mycobacterium bovis	Mexico: Coahuila	bos taurus	bovine tuberculosis	SB0673	DAIRY	744804	71.6293X	0.996919	355
10-0129FM	10-0129FM_MEX_BCA_Dairy	Mycobacterium bovis	Mexico: Baja California	bos taurus	bovine tuberculosis	SB0145	DAIRY	2204578	114.86X	0.99554	544
10-0131FM	10-0131FM_MEX_BCA_Cattle	Mycobacterium bovis	Mexico: Baja California	bos taurus	bovine tuberculosis	SB1040	CATTLE	3589430	185.807X	0.996001	554
10-0138FM	10-0138FM_MEX_BCA_Cattle	Mycobacterium bovis	Mexico: Baja California	bos taurus	bovine tuberculosis	SB1040	CATTLE	3633475	189.253X	0.996015	570
10-0143FM	10-0143FM_MEX_BCA_Dairy	Mycobacterium bovis	Mexico: Baja California	bos taurus	bovine tuberculosis	SB0145	DAIRY	1049418	86.0755X	0.9958	514
10-0145FM	10-0145FM_MEX_BCA_Dairy	Mycobacterium bovis	Mexico: Baja California	bos taurus	bovine tuberculosis	SB0145	DAIRY	3627041	189.593X	0.995201	580
10-0151FM	10-0151FM_MEX_BCA_Cattle	Mycobacterium bovis	Mexico: Baja California	bos taurus	bovine tuberculosis	SB1040	CATTLE	2423538	125.514X	0.995117	543
10-0152FM	10-0152FM_MEX_BCA_Cattle	Mycobacterium bovis	Mexico: Baja California	bos taurus	bovine tuberculosis	SB1040	CATTLE	2437421	123.852X	0.995534	543
10-0157FM	10-0157FM_MEX_BCA_Cattle	Mycobacterium bovis	Mexico: Baja California	bos taurus	bovine tuberculosis	SB0145	CATTLE	2061690	105.505X	0.995713	545
10-0162FM	10-0162FM_MEX_BCA_Cattle	Mycobacterium bovis	Mexico: Baja California	bos taurus	bovine tuberculosis	SB0145	CATTLE	3459375	182.397X	0.996252	562
10-0167FM	10-0167FM_MEX_BCA_Cattle	Mycobacterium bovis	Mexico: Baja California	bos taurus	bovine tuberculosis	SB0145	CATTLE	1372740	70.9601X	0.994853	521
10-0169FM	10-0169FM_MEX_BCA_Cattle	Mycobacterium bovis	Mexico: Baja California	bos taurus	bovine tuberculosis	SB0145	CATTLE	2698087	133.417X	0.995768	564
10-0170FM	10-0170FM_MEX_BCA_Dairy	Mycobacterium bovis	Mexico: Baja California	bos taurus	bovine tuberculosis	SB0145	DAIRY	3474110	183.003X	0.993787	573
10-0296FM	10-0296FM_MEX_Edo_Mex_Cattle	Mycobacterium bovis	Mexico: Estado de Mexico	bos taurus	bovine tuberculosis	SB1216	CATTLE	2899391	151.632X	0.996259	550
10-0314FM	10-0314FM_MEX_Edo	Mycobacterium bovis	Mexico: Estado de Mexico	bos taurus	bovine tuberculosis	SB0145	CATTLE	2125625	110.485X	0.996434	558
10-0320FM	10-0320FM_MEX_EdoMex_Dairy	Mycobacterium bovis	Mexico: Estado de Mexico	bos taurus	bovine tuberculosis	SB0140	DAIRY	727582	73.5437X	0.996017	331
10-0373FM	10-0373FM_MEX_HGO_Dairy	Mycobacterium bovis	Mexico: Hidalgo	bos taurus	bovine tuberculosis	SB0140	DAIRY	1510289	133.302X	0.997297	325
10-0378FM	10-0378FM_MEX_HGO_Dairy	Mycobacterium bovis	Mexico: Hidalgo	bos taurus	bovine tuberculosis	SB0121	DAIRY	864049	82.6058X	0.997006	670
10-0388FM	10-0388FM_MEX_HGO_Dairy	Mycobacterium bovis	Mexico: Hidalgo	bos taurus	bovine tuberculosis	SB2120	DAIRY	841252	79.5367X	0.995335	505
10-0396FM	10-0396FM_MEX_QRO_Dairy	Mycobacterium bovis	Mexico: Queretaro	bos taurus	bovine tuberculosis	UNK4	DAIRY	248571	24.4074X	0.994577	404
10-0399FM	10-0399FM_MEX_QRO_Dairy	Mycobacterium bovis	Mexico: Queretaro	bos taurus	bovine tuberculosis	SB2110	DAIRY	837193	83.0241X	0.997383	327
10-0429FM	10-0429FM_MEX_EdoMex_Dairy	Mycobacterium bovis	Mexico: Estado de Mexico	bos taurus	bovine tuberculosis	SB0140	DAIRY	569722	54.5808X	0.994462	336
10-0451FM	10-0451FM_MEX_EdoMex_Dairy	Mycobacterium bovis	Mexico: Estado de Mexico	bos taurus	bovine tuberculosis	SB0673	DAIRY	1609805	141.048X	0.99814	341
10-0453FM	10-0453FM_MEX_EdoMex_Dairy	Mycobacterium bovis	Mexico: Estado de Mexico	bos taurus	bovine tuberculosis	SB0145	DAIRY	843322	82.428X	0.993074	512
10-0488FM	10-0488FM_MEX_COA_Cattle	Mycobacterium bovis	Mexico: Coahuila	bos taurus	bovine tuberculosis	SB0673	CATTLE	2899930	149.313X	0.998094	355
10-0543FM	10-0543FM_MEX_EdoMex_Dairy	Mycobacterium bovis	Mexico: Estado de Mexico	bos taurus	bovine tuberculosis	SB0140	DAIRY	917914	85.9191X	0.997687	345
10-0600FM	10-0600FM_MEX_GTO_Dairy	Mycobacterium bovis	Mexico: Guanajuato	bos taurus	bovine tuberculosis	SB0673	DAIRY	1153131	107.142X	0.997689	346
10-0606FM	10-0606FM_MEX_JAL_Dairy	Mycobacterium bovis	Mexico: Jalisco	bos taurus	bovine tuberculosis	SB0140	DAIRY	1110541	103.073X	0.997019	335
10-0643FM	10-0643FM_MEX_JAL_Cattle	Mycobacterium bovis	Mexico: Jalisco	bos taurus	bovine tuberculosis	SB0673	CATTLE	2511058	130.865X	0.997644	355
10-0833FM	10-0833FM_MEX_AGS_Dairy	Mycobacterium bovis	Mexico: Aguascalientes	bos taurus	bovine tuberculosis	SB0971	DAIRY	988536	93.0492X	0.998005	330
10-0871FM	10-0871FM_MEX_HGO_Dairy	Mycobacterium bovis	Mexico: Hidalgo	bos taurus	bovine tuberculosis	SB2120	DAIRY	597475	58.7235X	0.994693	480
10-0882FM	10-0882FM_MEX_HGO_Dairy	Mycobacterium bovis	Mexico: Hidalgo	bos taurus	bovine tuberculosis	SB0121	DAIRY	467328	45.4262X	0.995662	600
10-0891FM	10-0891FM_MEX_HGO_Dairy	Mycobacterium bovis	Mexico: Hidalgo	bos taurus	bovine tuberculosis	SB0673	DAIRY	1254420	118.667X	0.99748	335
12-0432FM	12-0432FM_MEX_QUE_Cattle	Mycobacterium bovis	Mexico: Queretaro	bos taurus	bovine tuberculosis	SB0673	CATTLE	2131515	111.942X	0.99752	355
12-1531FM	12-1531FM_MEX_MEX_Cattle	Mycobacterium bovis	Mexico: Estado de Mexico	bos taurus	bovine tuberculosis	SB0971	CATTLE	2129611	108.547X	0.998427	340
12-1541FM	12-1541FM_MEX_QUE_Cattle	Mycobacterium bovis	Mexico: Queretaro	bos taurus	bovine tuberculosis	SB0971	CATTLE	1946056	102.736X	0.99787	341
12-1553FM	12-1553FM_MEX_QUE_Cattle	Mycobacterium bovis	Mexico: Queretaro	bos taurus	bovine tuberculosis	SB0971	CATTLE	1493910	75.7589X	0.997903	339
12-1562FM	12-1562FM_MEX_QUE_Cattle	Mycobacterium bovis	Mexico: Queretaro	bos taurus	bovine tuberculosis	SB0971	CATTLE	2222648	115.571X	0.998418	343
12-1568FM	12-1568FM_MEX_QRO_Beef	Mycobacterium bovis	Mexico: Queretaro	bos taurus	bovine tuberculosis	SB0971	BEEF	833772	86.9796X	0.997435	327
12-1575FM	12-1575FM_MEX_QUE_Cattle	Mycobacterium bovis	Mexico: Queretaro	bos taurus	bovine tuberculosis	SB0971	CATTLE	1556680	82.7866X	0.997264	337
12-1667FM	12-1667FM_MEX_QRO_Beef	Mycobacterium bovis	Mexico: Queretaro	bos taurus	bovine tuberculosis	SB0971	BEEF	789010	81.9071X	0.997258	325
12-1669FM	12-1669FM_MEX_QRO_Beef	Mycobacterium bovis	Mexico: Queretaro	bos taurus	bovine tuberculosis	SB0971	BEEF	845519	85.1995X	0.997266	325
12-1707FM	12-1707FM_MEX_QRO_Beef	Mycobacterium bovis	Mexico: Queretaro	bos taurus	bovine tuberculosis	SB0971	BEEF	577780	60.1153X	0.996137	326
12-1709FM	12-1709FM_MEX_QUE_Cattle	Mycobacterium bovis	Mexico: Queretaro	bos taurus	bovine tuberculosis	SB0971	CATTLE	1170324	61.336X	0.996927	338
12-1710FM	12-1710FM_MEX_QRO_Dairy	Mycobacterium bovis	Mexico: Queretaro	bos taurus	bovine tuberculosis	SB0971	DAIRY	423308	41.8107X	0.99616	314
12-1714FM	12-1714FM_MEX_QRO_Beef	Mycobacterium bovis	Mexico: Queretaro	bos taurus	bovine tuberculosis	SB0971	BEEF	1091841	113.763X	0.99788	325
12-1715FM	12-1715FM_MEX_QRO_Beef	Mycobacterium bovis	Mexico: Queretaro	bos taurus	bovine tuberculosis	SB0971	BEEF	693174	72.0969X	0.996963	323
12-1720FM	12-1720FM_MEX_QUE_Cattle	Mycobacterium bovis	Mexico: Queretaro	bos taurus	bovine tuberculosis	SB0971	CATTLE	1637151	85.4378X	0.997696	339
12-1721FM	12-1721FM_MEX_QRO_Beef	Mycobacterium bovis	Mexico: Queretaro	bos taurus	bovine tuberculosis	SB0971	BEEF	730538	77.2263X	0.997067	326
12-1738FM	12-1738FM_MEX_MEX_Cattle	Mycobacterium bovis	Mexico: Estado de Mexico	bos taurus	bovine tuberculosis	SB0971	CATTLE	3015061	154.666X	0.998601	341
12-1740FM	12-1740FM_MEX_QRO_Beef	Mycobacterium bovis	Mexico: Queretaro	bos taurus	bovine tuberculosis	SB0971	BEEF	807783	84.042X	0.997188	324
12-1784FM	12-1784FM_MEX_QRO_Dairy	Mycobacterium bovis	Mexico: Queretaro	bos taurus	bovine tuberculosis	SB0971	DAIRY	275795	27.8502X	0.995152	299
12-1787FM	12-1787FM_MEX_QRO_Beef	Mycobacterium bovis	Mexico: Queretaro	bos taurus	bovine tuberculosis	SB0971	BEEF	1108421	112.857X	0.998021	328
12-1789FM	12-1789FM_MEX_MEX_Cattle	Mycobacterium bovis	Mexico: Estado de Mexico	bos taurus	bovine tuberculosis	SB0971	CATTLE	2262596	114.313X	0.998241	338
12-1810FM	12-1810FM_MEX_QRO_Beef	Mycobacterium bovis	Mexico: Queretaro	bos taurus	bovine tuberculosis	SB0971	BEEF	866009	90.7734X	0.997359	325
12-1812FM	12-1812FM_MEX_QRO_Dairy	Mycobacterium bovis	Mexico: Queretaro	bos taurus	bovine tuberculosis	SB0971	DAIRY	692575	70.9263X	0.997242	325
12-1816FM	12-1816FM_MEX_MEX_Cattle	Mycobacterium bovis	Mexico: Estado de Mexico	bos taurus	bovine tuberculosis	SB0971	CATTLE	1831019	93.2704X	0.99782	338
12-1817FM	12-1817FM_MEX_QRO_Beef	Mycobacterium bovis	Mexico: Queretaro	bos taurus	bovine tuberculosis	SB0971	BEEF	925658	95.4644X	0.997474	323
12-1820FM	12-1820FM_MEX_QRO_Beef	Mycobacterium bovis	Mexico: Queretaro	bos taurus	bovine tuberculosis	SB0971	BEEF	995645	103.492X	0.997451	327
12-1829FM	12-1829FM_MEX_MEX_Cattle	Mycobacterium bovis	Mexico: Estado de Mexico	bos taurus	bovine tuberculosis	SB0971	CATTLE	2179702	110.309X	0.998363	337
12-1832FM	12-1832FM_MEX_QRO_Beef	Mycobacterium bovis	Mexico: Queretaro	bos taurus	bovine tuberculosis	SB0971	BEEF	1006435	104.46X	0.997558	324
12-1840FM	12-1840FM_MEX_MEX_Cattle	Mycobacterium bovis	Mexico: Estado de Mexico	bos taurus	bovine tuberculosis	SB0971	CATTLE	1119269	58.9161X	0.996778	333
12-1845FM	12-1845FM_MEX_QRO_Beef	Mycobacterium bovis	Mexico: Queretaro	bos taurus	bovine tuberculosis	SB0971	BEEF	843866	88.0123X	0.997139	326
12-1895FM	12-1895FM_MEX_QRO_Beef	Mycobacterium bovis	Mexico: Queretaro	bos taurus	bovine tuberculosis	SB0971	BEEF	815128	84.5399X	0.99705	325
13-1212317FM	13-1212317FM_QUE_Human	Mycobacterium bovis	Mexico: Queretaro	Human	bovine tuberculosis	SB0673	HUMAN	2828855	146.426X	0.998082	365
13-1902FM	13-1902FM_MEX_AGS_Cattle	Mycobacterium bovis	Mexico: Aguascalientes	bos taurus	bovine tuberculosis	SB0673	CATTLE	3102801	155.825X	0.998187	356
13-1903FM	13-1903FM_MEX_AGS_Cattle	Mycobacterium bovis	Mexico: Aguascalientes	bos taurus	bovine tuberculosis	SB0140	CATTLE	4408098	221.624X	0.999082	353
13-1905FM	13-1905FM_MEX_MEX_Cattle	Mycobacterium bovis	Mexico: Estado de Mexico	bos taurus	bovine tuberculosis	SB0140	CATTLE	1273294	61.5732X	0.997458	336
13-1906FM	13-1906FM_MEX_AGS_Cattle	Mycobacterium bovis	Mexico: Aguascalientes	bos taurus	bovine tuberculosis	SB0140	CATTLE	2833325	147.845X	0.998583	351
13-1907FM	13-1907FM_MEX_AGS_Cattle	Mycobacterium bovis	Mexico: Aguascalientes	bos taurus	bovine tuberculosis	SB0140	CATTLE	2046289	107.214X	0.998357	326
13-1908FM	13-1908FM_MEX_MEX_Cattle	Mycobacterium bovis	Mexico: Estado de Mexico	bos taurus	bovine tuberculosis	SB0140	CATTLE	1716295	90.0459X	0.997734	347
13-1909FM	13-1909FM_MEX_MEX_Cattle	Mycobacterium bovis	Mexico: Estado de Mexico	bos taurus	bovine tuberculosis	SB0971	CATTLE	2859039	148.515X	0.998543	342
13-1910FM	13-1910FM_MEX_AGS_Cattle	Mycobacterium bovis	Mexico: Aguascalientes	bos taurus	bovine tuberculosis	SB0971	CATTLE	2438513	124.678X	0.998538	344
13-1911FM	13-1911FM_MEX_AGS_Cattle	Mycobacterium bovis	Mexico: Aguascalientes	bos taurus	bovine tuberculosis	SB0971	CATTLE	2333558	120.371X	0.998465	342
13-1913FM	13-1913FM_MEX_AGS_Cattle	Mycobacterium bovis	Mexico: Aguascalientes	bos taurus	bovine tuberculosis	SB0673	CATTLE	1993927	104.516X	0.997006	358
13-1914FM	13-1914FM_MEX_AGS_Cattle	Mycobacterium bovis	Mexico: Aguascalientes	bos taurus	bovine tuberculosis	SB0673	CATTLE	2990956	150.952X	0.997651	361
13-1915FM	13-1915FM_MEX_AGS_Cattle	Mycobacterium bovis	Mexico: Aguascalientes	bos taurus	bovine tuberculosis	SB0140	CATTLE	2185804	113.999X	0.99825	352
13-1916FM	13-1916FM_MEX_AGS_Cattle	Mycobacterium bovis	Mexico: Aguascalientes	bos taurus	bovine tuberculosis	SB0673	CATTLE	3564056	185.215X	0.997663	365
13-1920FM	13-1920FM_MEX_GUA_Cattle	Mycobacterium bovis	Mexico: Guanajuato	bos taurus	bovine tuberculosis	SB0971	CATTLE	2849030	148.072X	0.998463	345
13-1922FM	13-1922FM_MEX_GUA_Cattle	Mycobacterium bovis	Mexico: Guanajuato	bos taurus	bovine tuberculosis	SB0140	CATTLE	3433371	179.648X	0.998545	352
13-1923FM	13-1923FM_MEX_GUA_Cattle	Mycobacterium bovis	Mexico: Guanajuato	bos taurus	bovine tuberculosis	SB1754	CATTLE	2375825	124.238X	0.997831	328
13-1924FM	13-1924FM_MEX_GUA_Cattle	Mycobacterium bovis	Mexico: Guanajuato	bos taurus	bovine tuberculosis	SB0971	CATTLE	2659026	139.811X	0.998668	344
13-1927FM	13-1927FM_MEX_AGS_Cattle	Mycobacterium bovis	Mexico: Aguascalientes	bos taurus	bovine tuberculosis	SB0140	CATTLE	1747555	91.0017X	0.998409	204
13-1928FM	13-1928FM_MEX_AGS_Cattle	Mycobacterium bovis	Mexico: Aguascalientes	bos taurus	bovine tuberculosis	SB0673	CATTLE	2864907	146.383X	0.997866	377
13-1929FM	13-1929FM_MEX_AGS_Cattle-Val	Mycobacterium bovis	Mexico: Aguascalientes	bos taurus	bovine tuberculosis	SB0673	CATTLE	2557434	130.784X	0.998104	355
13-1933FM	13-1933FM_MEX_AGS_Cattle	Mycobacterium bovis	Mexico: Aguascalientes	bos taurus	bovine tuberculosis	SB0145	CATTLE	2956763	153.052X	0.995961	557
13-1934FM	13-1934FM_MEX_AGS_Cattle	Mycobacterium bovis	Mexico: Aguascalientes	bos taurus	bovine tuberculosis	SB0140	CATTLE	2778294	140.613X	0.998188	350
13-1935FM	13-1935FM_MEX_AGS_Cattle	Mycobacterium bovis	Mexico: Aguascalientes	bos taurus	bovine tuberculosis	SB0971	CATTLE	2785238	145.205X	0.998438	343
13-1937FM	13-1937FM_MEX_AGS_Cattle	Mycobacterium bovis	Mexico: Aguascalientes	bos taurus	bovine tuberculosis	SB0130	CATTLE	6406297	344.581X	0.999165	313
13-1938FM	13-1938FM_MEX_AGS_Cattle	Mycobacterium bovis	Mexico: Aguascalientes	bos taurus	bovine tuberculosis	SB0971	CATTLE	3806940	196.294X	0.998789	344
13-1942FM	13-1942FM_MEX_AGS_Cattle	Mycobacterium bovis	Mexico: Aguascalientes	bos taurus	bovine tuberculosis	SB0971	CATTLE	2862125	145.779X	0.998692	340
13-1943FM	13-1943FM_MEX_AGS_Cattle	Mycobacterium bovis	Mexico: Aguascalientes	bos taurus	bovine tuberculosis	SB0971	CATTLE	3367394	173.606X	0.998665	340
13-1944FM	13-1944FM_MEX_AGS_Cattle	Mycobacterium bovis	Mexico: Aguascalientes	bos taurus	bovine tuberculosis	SB0971	CATTLE	2894483	147.27X	0.998549	340
13-1945FM	13-1945FM_MEX_AGS_Cattle	Mycobacterium bovis	Mexico: Aguascalientes	bos taurus	bovine tuberculosis	SB0145	CATTLE	2829185	140.482X	0.99628	544
13-1950FM	13-1950FM_MEX_AGS_Cattle	Mycobacterium bovis	Mexico: Aguascalientes	bos taurus	bovine tuberculosis	SB0971	CATTLE	2523311	133.078X	0.998568	341
13-1951FM	13-1951FM_MEX_AGS_Cattle	Mycobacterium bovis	Mexico: Aguascalientes	bos taurus	bovine tuberculosis	UNK5	CATTLE	1172288	62.8426X	0.996885	266
13-1957FM	13-1957FM_MEX_AGS_Cattle	Mycobacterium bovis	Mexico: Aguascalientes	bos taurus	bovine tuberculosis	SB0673	CATTLE	2476883	129.269X	0.997941	354
14-805568FM	14-805568FM_QUE_Human	Mycobacterium bovis	Mexico: Queretaro	Human	bovine tuberculosis	SB0971	HUMAN	851748	45.1224X	0.996387	337
15-2742cuFM	15-2742cuFM	Mycobacterium bovis	Mexico: Queretaro	bos taurus	bovine tuberculosis	SB0140	CATTLE	1189400	110.534X	0.99798	322
15-2743cuFM	15-2743cuFM	Mycobacterium bovis	Mexico: Queretaro	bos taurus	bovine tuberculosis	SB0140	CATTLE	579903	59.2258X	0.995473	313
15-2931cuFM	15-2931cuFM	Mycobacterium bovis	Mexico: Queretaro	bos taurus	bovine tuberculosis	SB0140	CATTLE	1011965	100.392X	0.997664	325
15-2932cuFM	15-2932cuFM	Mycobacterium bovis	Mexico: Queretaro	bos taurus	bovine tuberculosis	SB0140	CATTLE	850093	81.7632X	0.997636	323
15-2939cuFM	15-2939cuFM	Mycobacterium bovis	Mexico: Queretaro	bos taurus	bovine tuberculosis	SB0289	CATTLE	1477827	135.577X	0.99828	326
15-2947cuFM	15-2947cuFM	Mycobacterium bovis	Mexico: Queretaro	bos taurus	bovine tuberculosis	UNK6	CATTLE	1002408	100.947X	0.99693	354
15-2949cuFM	15-2949cuFM	Mycobacterium bovis	Mexico: Queretaro	bos taurus	bovine tuberculosis	UNK6	CATTLE	1276711	119.454X	0.997776	356
15-2955cuFM	15-2955cuFM	Mycobacterium bovis	Mexico: Queretaro	bos taurus	bovine tuberculosis	SB0673	CATTLE	1238346	116.839X	0.997758	344
15-2963cuFM	15-2963cuFM	Mycobacterium bovis	Mexico: Queretaro	bos taurus	bovine tuberculosis	SB0673	CATTLE	1123397	109.398X	0.997447	347
1860FM	1860FM_MEX_QUE_Cattle	Mycobacterium bovis	Mexico: Queretaro	bos taurus	bovine tuberculosis	SB0971	CATTLE	1723159	87.2796X	0.998246	340
97-1493	97-1493_MEX_Cattle	Mycobacterium bovis	Mexico: Queretaro	bos taurus	bovine tuberculosis	SB0145	CATTLE	948300	92.8153X	0.994842	529
97-1494	97-1494_MEX_Cattle	Mycobacterium bovis	Mexico: Queretaro	bos taurus	bovine tuberculosis	SB0140	CATTLE	617779	63.4183X	0.996621	316
97-1496	97-1496_MEX_Cattle	Mycobacterium bovis	Mexico: Queretaro	bos taurus	bovine tuberculosis	SB0121	CATTLE	808249	80.8552X	0.99614	664
97-1497	97-1497_MEX_Cattle	Mycobacterium bovis	Mexico: Queretaro	bos taurus	bovine tuberculosis	SB0140	CATTLE	749188	76.382X	0.997108	325
97-1498	97-1498_MEX_Cattle	Mycobacterium bovis	Mexico: Queretaro	bos taurus	bovine tuberculosis	SB0140	CATTLE	773921	78.8483X	0.996892	318
97-1499	97-1499_MEX_Cattle	Mycobacterium bovis	Mexico: Queretaro	bos taurus	bovine tuberculosis	SB0140	CATTLE	740204	75.0801X	0.997044	170
97-1500	97-1500_MEX_Cattle	Mycobacterium bovis	Mexico: Queretaro	bos taurus	bovine tuberculosis	SB0121	CATTLE	656508	66.3577X	0.995665	645
97-1502	97-1502_MEX_Cattle	Mycobacterium bovis	Mexico: Queretaro	bos taurus	bovine tuberculosis	SB0673	CATTLE	764385	78.6662X	0.996644	360
97-1504	97-1504_MEX_Cattle	Mycobacterium bovis	Mexico: Queretaro	bos taurus	bovine tuberculosis	SB0140	CATTLE	729656	74.4472X	0.996668	321
97-1509	97-1509_MEX_Cattle	Mycobacterium bovis	Mexico: Queretaro	bos taurus	bovine tuberculosis	SB0673	CATTLE	683469	69.7052X	0.996257	322
97-1510	97-1510_MEX_Cattle	Mycobacterium bovis	Mexico: Queretaro	bos taurus	bovine tuberculosis	SB0140	CATTLE	1013740	104.933X	0.997426	325
97-1511	97-1511_MEX_Cattle	Mycobacterium bovis	Mexico: Queretaro	bos taurus	bovine tuberculosis	SB0971	CATTLE	883651	91.314X	0.997207	311
97-1512	97-1512_MEX_Cattle	Mycobacterium bovis	Mexico: Queretaro	bos taurus	bovine tuberculosis	SB0140	CATTLE	926059	95.3897X	0.995558	323
97-1513	97-1513_MEX_Cattle	Mycobacterium bovis	Mexico: Queretaro	bos taurus	bovine tuberculosis	SB0145	CATTLE	796010	82.3559X	0.994021	522
97-1514	97-1514_MEX_Cattle	Mycobacterium bovis	Mexico: Queretaro	bos taurus	bovine tuberculosis	SB0145	CATTLE	865594	88.0503X	0.994407	516
97-1515	97-1515_MEX_Cattle	Mycobacterium bovis	Mexico: Queretaro	bos taurus	bovine tuberculosis	SB0121	CATTLE	673806	68.7693X	0.995688	664
97-1517	97-1517_MEX_Cattle	Mycobacterium bovis	Mexico: Queretaro	bos taurus	bovine tuberculosis	SB0673	CATTLE	949844	98.5549X	0.996926	336
97-1518	97-1518_MEX_Cattle	Mycobacterium bovis	Mexico: Queretaro	bos taurus	bovine tuberculosis	SB0673	CATTLE	906066	93.9282X	0.996618	323
97-1519	97-1519_MEX_Cattle	Mycobacterium bovis	Mexico: Queretaro	bos taurus	bovine tuberculosis	SB0131	CATTLE	685286	70.366X	0.993942	446
97-1520	97-1520_MEX_Cattle	Mycobacterium bovis	Mexico: Queretaro	bos taurus	bovine tuberculosis	SB0673	CATTLE	857305	89.2579X	0.996636	344
97-1521	97-1521_MEX_Dairy	Mycobacterium bovis	Mexico: Queretaro	bos taurus	bovine tuberculosis	SB0673	CATTLE	874391	90.7322X	0.996598	332
97-1522	97-1522_MEX_Cattle	Mycobacterium bovis	Mexico: Queretaro	bos taurus	bovine tuberculosis	SB0145	CATTLE	774889	80.1234X	0.993982	522
97-1524	97-1524_MEX_Cattle	Mycobacterium bovis	Mexico: Queretaro	bos taurus	bovine tuberculosis	SB0145	CATTLE	738594	75.2586X	0.994516	531
97-1525	97-1525_MEX_Cattle	Mycobacterium bovis	Mexico: Queretaro	bos taurus	bovine tuberculosis	SB0971	CATTLE	923227	94.2783X	0.996098	321
97-1526	97-1526_MEX_Cattle	Mycobacterium bovis	Mexico: Queretaro	bos taurus	bovine tuberculosis	SB0673	CATTLE	844036	87.5608X	0.996355	335
97-1527	97-1527_MEX_Cattle	Mycobacterium bovis	Mexico: Queretaro	bos taurus	bovine tuberculosis	SB0121	CATTLE	909226	93.7429X	0.996801	646
97-1528	97-1528_MEX_Cattle	Mycobacterium bovis	Mexico: Queretaro	bos taurus	bovine tuberculosis	SB0140	CATTLE	782955	80.8857X	0.997106	319
97-1529	97-1529_MEX_Cattle	Mycobacterium bovis	Mexico: Queretaro	bos taurus	bovine tuberculosis	SB2069	CATTLE	901290	93.0652X	0.997362	321
97-1530	97-1530_MEX_Cattle	Mycobacterium bovis	Mexico: Queretaro	bos taurus	bovine tuberculosis	SB0673	CATTLE	668607	68.7234X	0.995815	327
97-1531	97-1531_MEX_Cattle	Mycobacterium bovis	Mexico: Queretaro	bos taurus	bovine tuberculosis	SB0673	CATTLE	978681	101.516X	0.996972	320
97-1532	97-1532_MEX_Cattle	Mycobacterium bovis	Mexico: Queretaro	bos taurus	bovine tuberculosis	SB0140	CATTLE	894382	91.3073X	0.997284	328
97-1533	97-1533_MEX_Cattle	Mycobacterium bovis	Mexico: Queretaro	bos taurus	bovine tuberculosis	SB0145	CATTLE	786274	76.8613X	0.99379	491
97-1536	97-1536_MEX_Cattle	Mycobacterium bovis	Mexico: Queretaro	bos taurus	bovine tuberculosis	SB0673	CATTLE	665459	67.4614X	0.995631	331
97-1538	97-1538_MEX_Cattle	Mycobacterium bovis	Mexico: Queretaro	bos taurus	bovine tuberculosis	SB0673	CATTLE	843775	86.2649X	0.996668	346
97-1540	97-1540_MEX_Cattle	Mycobacterium bovis	Mexico: Queretaro	bos taurus	bovine tuberculosis	SB0673	CATTLE	692506	70.5605X	0.995707	325
97-1541	97-1541_MEX_Cattle	Mycobacterium bovis	Mexico: Queretaro	bos taurus	bovine tuberculosis	SB0327	CATTLE	649943	66.8499X	0.994234	487
97-1542	97-1542_MEX_Cattle	Mycobacterium bovis	Mexico: Queretaro	bos taurus	bovine tuberculosis	SB0971	CATTLE	804777	81.4176X	0.994085	324
97-1543	97-1543_MEX_Cattle	Mycobacterium bovis	Mexico: Queretaro	bos taurus	bovine tuberculosis	SB0673	CATTLE	331258	34.6951X	0.99527	324
97-1548	97-1548_MEX_Cattle	Mycobacterium bovis	Mexico: Queretaro	bos taurus	bovine tuberculosis	SB0673	CATTLE	596474	61.0429X	0.995726	322
97-1549	97-1549_MEX_Cattle	Mycobacterium bovis	Mexico: Queretaro	bos taurus	bovine tuberculosis	SB0140	CATTLE	419543	44.0895X	0.992695	318
97-2166	97-2166_MEX_Cattle	Mycobacterium bovis	Mexico: Queretaro	bos taurus	bovine tuberculosis	SB0673	CATTLE	450158	46.6508X	0.99473	336
97-2167	97-2167_MEX_Cattle	Mycobacterium bovis	Mexico: Queretaro	bos taurus	bovine tuberculosis	SB0673	CATTLE	602650	62.832X	0.995943	336
97-2168	97-2168_MEX_Cattle	Mycobacterium bovis	Mexico: Queretaro	bos taurus	bovine tuberculosis	SB0673	CATTLE	656994	68.412X	0.996125	337
97-2170	97-2170_MEX_Cattle	Mycobacterium bovis	Mexico: Queretaro	bos taurus	bovine tuberculosis	SB0673	CATTLE	619661	65.4499X	0.995708	338
97-2171	97-2171_MEX_Cattle	Mycobacterium bovis	Mexico: Queretaro	bos taurus	bovine tuberculosis	SB1216	CATTLE	716112	73.6856X	0.993926	499
97-2174	97-2174_MEX_Cattle	Mycobacterium bovis	Mexico: Queretaro	bos taurus	bovine tuberculosis	SB0673	CATTLE	632780	66.9283X	0.995765	334
97-2175	97-2175_MEX_Cattle	Mycobacterium bovis	Mexico: Queretaro	bos taurus	bovine tuberculosis	SB0673	CATTLE	459605	48.4811X	0.994623	318
97-2176	97-2176_MEX_Cattle	Mycobacterium bovis	Mexico: Queretaro	bos taurus	bovine tuberculosis	SB0673	CATTLE	712205	74.7298X	0.996118	324
97-2177	97-2177_MEX_Cattle	Mycobacterium bovis	Mexico: Queretaro	bos taurus	bovine tuberculosis	SB0673	CATTLE	626999	66.3679X	0.995956	329
97-2178	97-2178_MEX_Cattle	Mycobacterium bovis	Mexico: Queretaro	bos taurus	bovine tuberculosis	SB0673	CATTLE	683714	70.3128X	0.996251	324
97-2181	97-2181_MEX_Cattle	Mycobacterium bovis	Mexico: Queretaro	bos taurus	bovine tuberculosis	SB0327	CATTLE	539306	56.3712X	0.994038	490
97-2184	97-2184_MEX_Cattle	Mycobacterium bovis	Mexico: Queretaro	bos taurus	bovine tuberculosis	SB0121	CATTLE	699081	71.4333X	0.996068	683
97-2187	97-2187_MEX_Cattle	Mycobacterium bovis	Mexico: Queretaro	bos taurus	bovine tuberculosis	SB0971	CATTLE	538112	56.202X	0.995714	311
97-2188	97-2188_MEX_Cattle	Mycobacterium bovis	Mexico: Queretaro	bos taurus	bovine tuberculosis	SB0971	CATTLE	625657	64.278X	0.996005	312
97-2190	97-2190_MEX_Cattle	Mycobacterium bovis	Mexico: Queretaro	bos taurus	bovine tuberculosis	SB0673	CATTLE	713526	73.9938X	0.996704	326
97-2191	97-2191_MEX_Cattle	Mycobacterium bovis	Mexico: Queretaro	bos taurus	bovine tuberculosis	SB0140	CATTLE	686987	73.2028X	0.997419	326
97-2192	97-2192_MEX_Cattle	Mycobacterium bovis	Mexico: Queretaro	bos taurus	bovine tuberculosis	SB0673	CATTLE	1210330	125.085X	0.997619	329
97-2193	97-2193_MEX_Cattle	Mycobacterium bovis	Mexico: Queretaro	bos taurus	bovine tuberculosis	SB0140	CATTLE	934758	99.2241X	0.996578	322
97-2194	97-2194_MEX_Cattle	Mycobacterium bovis	Mexico: Queretaro	bos taurus	bovine tuberculosis	SB0145	CATTLE	913061	94.7459X	0.995464	537
97-2197	97-2197_MEX_Cattle	Mycobacterium bovis	Mexico: Queretaro	bos taurus	bovine tuberculosis	SB0140	CATTLE	1125280	116X	0.998481	259
97-2201	97-2201_MEX_Cattle	Mycobacterium bovis	Mexico: Queretaro	bos taurus	bovine tuberculosis	SB0673	CATTLE	851039	89.2836X	0.997023	332
97-2204	97-2204_MEX_Cattle	Mycobacterium bovis	Mexico: Queretaro	bos taurus	bovine tuberculosis	SB0145	CATTLE	384015	39.7649X	0.991367	497
97-2206	97-2206_MEX_Cattle	Mycobacterium bovis	Mexico: Queretaro	bos taurus	bovine tuberculosis	SB0673	CATTLE	857473	89.2645X	0.996854	334
97-2208	97-2208_MEX_Cattle	Mycobacterium bovis	Mexico: Queretaro	bos taurus	bovine tuberculosis	SB0145	CATTLE	897111	94.5612X	0.992754	528
97-2210	97-2210_MEX_Cattle	Mycobacterium bovis	Mexico: Queretaro	bos taurus	bovine tuberculosis	SB0673	CATTLE	839622	88.5857X	0.997098	329
97-2213	97-2213_MEX_Cattle	Mycobacterium bovis	Mexico: Queretaro	bos taurus	bovine tuberculosis	SB0140	CATTLE	709510	73.1934X	0.996938	163
97-2248	97-2248_MEX_Cattle	Mycobacterium bovis	Mexico: Queretaro	bos taurus	bovine tuberculosis	SB0673	CATTLE	933128	97.7022X	0.997148	315
97-2249	97-2249_MEX_Cattle	Mycobacterium bovis	Mexico: Queretaro	bos taurus	bovine tuberculosis	SB0673	CATTLE	719113	75.7738X	0.9967	317
97-2251	97-2251_MEX_Cattle	Mycobacterium bovis	Mexico: Queretaro	bos taurus	bovine tuberculosis	SB0140	CATTLE	863666	90.426X	0.998001	232
97-2252	97-2252_MEX_Cattle	Mycobacterium bovis	Mexico: Queretaro	bos taurus	bovine tuberculosis	SB0673	CATTLE	788582	81.8968X	0.994961	340
97-2254	97-2254_MEX_Cattle	Mycobacterium bovis	Mexico: Queretaro	bos taurus	bovine tuberculosis	SB0673	CATTLE	183841	19.1483X	0.991926	258
97-2256	97-2256_MEX_Cattle	Mycobacterium bovis	Mexico: Queretaro	bos taurus	bovine tuberculosis	SB0275	CATTLE	630598	64.6131X	0.997514	330
97-2263	97-2263_MEX_Cattle	Mycobacterium bovis	Mexico: Queretaro	bos taurus	bovine tuberculosis	SB0140	CATTLE	790777	82.8587X	0.996596	324
97-2264	97-2264_MEX_Cattle	Mycobacterium bovis	Mexico: Queretaro	bos taurus	bovine tuberculosis	SB0673	CATTLE	291908	30.4131X	0.994616	311
97-2267	97-2267_MEX_Cattle	Mycobacterium bovis	Mexico: Queretaro	bos taurus	bovine tuberculosis	SB0971	CATTLE	848011	85.9301X	0.997893	321
97-2268	97-2268_MEX_Cattle	Mycobacterium bovis	Mexico: Queretaro	bos taurus	bovine tuberculosis	SB0673	CATTLE	871241	87.5734X	0.997347	332
97-2270	97-2270_MEX_Cattle	Mycobacterium bovis	Mexico: Queretaro	bos taurus	bovine tuberculosis	SB0140	CATTLE	746539	77.2371X	0.996476	172
97-2272	97-2272_MEX_Cattle	Mycobacterium bovis	Mexico: Queretaro	bos taurus	bovine tuberculosis	SB0673	CATTLE	1127832	113.287X	0.997097	333
97-2274	97-2274_MEX_Cattle	Mycobacterium bovis	Mexico: Queretaro	bos taurus	bovine tuberculosis	SB0140	CATTLE	412337	42.5665X	0.994687	318
97-2275	97-2275_MEX_Cattle	Mycobacterium bovis	Mexico: Queretaro	bos taurus	bovine tuberculosis	SB0673	CATTLE	847072	84.6879X	0.996874	329
97-2277	97-2277_MEX_Cattle	Mycobacterium bovis	Mexico: Queretaro	bos taurus	bovine tuberculosis	SB0673	CATTLE	483310	49.6198X	0.996112	323
97-2284	97-2284_MEX_Cattle	Mycobacterium bovis	Mexico: Queretaro	bos taurus	bovine tuberculosis	SB0140	CATTLE	509884	53.6937X	0.995106	328
97-2293	97-2293_MEX_Cattle	Mycobacterium bovis	Mexico: Queretaro	bos taurus	bovine tuberculosis	SB2069	CATTLE	390197	40.2176X	0.995186	321
97-2294	97-2294_MEX_Cattle	Mycobacterium bovis	Mexico: Queretaro	bos taurus	bovine tuberculosis	SB0673	CATTLE	299638	31.2265X	0.992143	323
97-2298	97-2298_MEX_Cattle	Mycobacterium bovis	Mexico: Queretaro	bos taurus	bovine tuberculosis	SB0673	CATTLE	341075	34.8922X	0.992357	321
97-2299	97-2299_MEX_Cattle	Mycobacterium bovis	Mexico: Queretaro	bos taurus	bovine tuberculosis	SB0140	CATTLE	960188	97.5233X	0.997859	184
97-2300	97-2300_MEX_Cattle	Mycobacterium bovis	Mexico: Queretaro	bos taurus	bovine tuberculosis	SB0327	CATTLE	955572	98.4959X	0.995356	504
97-2301	97-2301_MEX_Cattle	Mycobacterium bovis	Mexico: Queretaro	bos taurus	bovine tuberculosis	SB0673	CATTLE	804193	81.1282X	0.995212	348
97-2305	97-2305_MEX_Cattle	Mycobacterium bovis	Mexico: Queretaro	bos taurus	bovine tuberculosis	SB0140	CATTLE	1109503	110.315X	0.997883	341
97-2306	97-2306_MEX_Cattle	Mycobacterium bovis	Mexico: Queretaro	bos taurus	bovine tuberculosis	SB0673	CATTLE	685943	71.9477X	0.99655	356
97-2307	97-2307_MEX_Cattle	Mycobacterium bovis	Mexico: Queretaro	bos taurus	bovine tuberculosis	UNK7	CATTLE	551344	55.8754X	0.996266	336
97-2312	97-2312_MEX_Cattle	Mycobacterium bovis	Mexico: Queretaro	bos taurus	bovine tuberculosis	SB0673	CATTLE	222331	21.6762X	0.994238	270
97-2313	97-2313_MEX_Cattle	Mycobacterium bovis	Mexico: Queretaro	bos taurus	bovine tuberculosis	SB0673	CATTLE	982230	97.585X	0.997522	340
97-2314	97-2314_MEX_Cattle	Mycobacterium bovis	Mexico: Queretaro	bos taurus	bovine tuberculosis	SB0140	CATTLE	877435	89.2241X	0.997111	354
97-2319	97-2319_MEX_Cattle	Mycobacterium bovis	Mexico: Queretaro	bos taurus	bovine tuberculosis	UNK8	CATTLE	937481	94.22X	0.997809	352
97-2396	97-2396_MEX_Cattle	Mycobacterium bovis	Mexico: Queretaro	bos taurus	bovine tuberculosis	SB0673	CATTLE	749767	77.7176X	0.996337	341
97-2398	97-2398_MEX_Cattle	Mycobacterium bovis	Mexico: Queretaro	bos taurus	bovine tuberculosis	SB0673	CATTLE	690072	71.9125X	0.996351	342
97-2399	97-2399_MEX_Cattle	Mycobacterium bovis	Mexico: Queretaro	bos taurus	bovine tuberculosis	SB0140	CATTLE	776942	75.2223X	0.996897	167
97-2401	97-2401_MEX_Cattle	Mycobacterium bovis	Mexico: Queretaro	bos taurus	bovine tuberculosis	SB0673	CATTLE	850602	88.1549X	0.996655	340
97-2403	97-2403_MEX_Cattle	Mycobacterium bovis	Mexico: Queretaro	bos taurus	bovine tuberculosis	SB0673	CATTLE	824147	81.0317X	0.996093	337
97-2404	97-2404_MEX_Cattle	Mycobacterium bovis	Mexico: Queretaro	bos taurus	bovine tuberculosis	SB0145	CATTLE	584754	59.2912X	0.993267	497
97-2405	97-2405_MEX_Cattle	Mycobacterium bovis	Mexico: Queretaro	bos taurus	bovine tuberculosis	SB2073	CATTLE	689652	69.5336X	0.996792	312
97-2406	97-2406_MEX_Cattle	Mycobacterium bovis	Mexico: Queretaro	bos taurus	bovine tuberculosis	SB1526	CATTLE	601494	59.0321X	0.993451	481
97-2408	97-2408_MEX_Cattle	Mycobacterium bovis	Mexico: Queretaro	bos taurus	bovine tuberculosis	SB0673	CATTLE	400719	40.3502X	0.995521	327
97-2410	97-2410_MEX_Cattle	Mycobacterium bovis	Mexico: Queretaro	bos taurus	bovine tuberculosis	SB1216	CATTLE	727621	72.5093X	0.994238	478
97-2413	97-2413_MEX_Cattle	Mycobacterium bovis	Mexico: Queretaro	bos taurus	bovine tuberculosis	SB0971	CATTLE	940482	94.0237X	0.997175	335
97-2414	97-2414_MEX_Cattle	Mycobacterium bovis	Mexico: Queretaro	bos taurus	bovine tuberculosis	SB0152	CATTLE	806968	79.7922X	0.996317	635
97-2415	97-2415_MEX_Cattle	Mycobacterium bovis	Mexico: Queretaro	bos taurus	bovine tuberculosis	SB0673	CATTLE	1043381	105.356X	0.99713	347
97-2418	97-2418_MEX_Cattle	Mycobacterium bovis	Mexico: Queretaro	bos taurus	bovine tuberculosis	SB0140	CATTLE	1023340	102.803X	0.997437	325
97-2419	97-2419_MEX_Cattle	Mycobacterium bovis	Mexico: Queretaro	bos taurus	bovine tuberculosis	SB0145	CATTLE	1172051	117.724X	0.99473	521
97-2421	97-2421_MEX_Cattle	Mycobacterium bovis	Mexico: Queretaro	bos taurus	bovine tuberculosis	SB0673	CATTLE	915774	85.8785X	0.997304	323
97-2422	97-2422_MEX_Cattle	Mycobacterium bovis	Mexico: Queretaro	bos taurus	bovine tuberculosis	SB0971	CATTLE	1015451	96.1674X	0.997147	320
97-2423	97-2423_MEX_Cattle	Mycobacterium bovis	Mexico: Queretaro	bos taurus	bovine tuberculosis	SB0971	CATTLE	696653	67.2068X	0.995147	317
97-2424	97-2424_MEX_Cattle	Mycobacterium bovis	Mexico: Queretaro	bos taurus	bovine tuberculosis	SB0140	CATTLE	979398	91.1969X	0.997218	332
97-2425	97-2425_MEX_Cattle	Mycobacterium bovis	Mexico: Queretaro	bos taurus	bovine tuberculosis	SB0140	CATTLE	909396	86.6702X	0.996785	166
97-2427	97-2427_MEX_Cattle	Mycobacterium bovis	Mexico: Queretaro	bos taurus	bovine tuberculosis	UNK9	CATTLE	499881	52.4997X	0.995658	346
97-2429	97-2429_MEX_Cattle	Mycobacterium bovis	Mexico: Queretaro	bos taurus	bovine tuberculosis	SB0971	CATTLE	754133	75.8603X	0.996673	329
97-2430	97-2430_MEX_Cattle	Mycobacterium bovis	Mexico: Queretaro	bos taurus	bovine tuberculosis	SB0145	CATTLE	294865	29.0725X	0.993362	483
97-2435	97-2435_MEX_Cattle	Mycobacterium bovis	Mexico: Queretaro	bos taurus	bovine tuberculosis	SB0971	CATTLE	871385	90.2021X	0.997541	328
97-2436	97-2436_MEX_Cattle	Mycobacterium bovis	Mexico: Queretaro	bos taurus	bovine tuberculosis	SB0673	CATTLE	872671	87.5082X	0.996219	329
97-2437	97-2437_MEX_Cattle	Mycobacterium bovis	Mexico: Queretaro	bos taurus	bovine tuberculosis	SB0145	CATTLE	494452	46.3847X	0.993499	484
97-2439	97-2439_MEX_Cattle	Mycobacterium bovis	Mexico: Queretaro	bos taurus	bovine tuberculosis	SB0986	CATTLE	988848	99.1944X	0.996833	320
97-2445	97-2445_MEX_Cattle	Mycobacterium bovis	Mexico: Queretaro	bos taurus	bovine tuberculosis	SB0971	CATTLE	918019	85.847X	0.997619	310
97-2446	97-2446_MEX_Cattle	Mycobacterium bovis	Mexico: Queretaro	bos taurus	bovine tuberculosis	SB0145	CATTLE	292573	29.7798X	0.99243	464
97-2448	97-2448_MEX_Cattle	Mycobacterium bovis	Mexico: Queretaro	bos taurus	bovine tuberculosis	SB1906	CATTLE	819046	84.463X	0.997146	293
97-2449	97-2449_MEX_Cattle	Mycobacterium bovis	Mexico: Queretaro	bos taurus	bovine tuberculosis	SB0673	CATTLE	720490	73.3232X	0.995846	329
97-2450	97-2450_MEX_Cattle	Mycobacterium bovis	Mexico: Queretaro	bos taurus	bovine tuberculosis	UNK10	CATTLE	955314	97.8674X	0.997142	334
97-2453	97-2453_MEX_Cattle	Mycobacterium bovis	Mexico: Queretaro	bos taurus	bovine tuberculosis	SB0971	CATTLE	809820	82.1835X	0.997173	319
97-2454	97-2454_MEX_Cattle	Mycobacterium bovis	Mexico: Queretaro	bos taurus	bovine tuberculosis	UNK11	CATTLE	134657	13.1414X	0.991944	104
97-2457	97-2457_MEX_Cattle	Mycobacterium bovis	Mexico: Queretaro	bos taurus	bovine tuberculosis	UNK10	CATTLE	982730	92.6765X	0.997408	327
97-2466	97-2466_MEX_Cattle	Mycobacterium bovis	Mexico: Queretaro	bos taurus	bovine tuberculosis	SB0121	CATTLE	157295	15.2159X	0.991467	325
